# Supplementary material for: Integrated Fruit Ripeness Assessment System Based on an Artificial Olfactory Sensor and Deep Learning
Source: Foods. 2024 Mar 4;13(5):793. doi: 10.3390/foods13050793 (PMC10931156; doi:10.3390/foods13050793)
Supplement: Supplementary file 1 [file foods-13-00793-s001.zip]

Archive with 1 entries (1 files):
- foods-2869952-supplementary.pdf
